# Supplementary material for: SNP-Based Chromosomal Microarray Analysis in the Era of Optical Genome Mapping: An Enriched Case-Series Evaluating Copy-Neutral Events
Source: Cancers (Basel). 2026 Jun 4;18(11):1841. doi: 10.3390/cancers18111841 (PMC13257100; doi:10.3390/cancers18111841)
Supplement: Supplementary file 1 [file cancers-18-01841-s001.zip › Supplemental Table S1.xlsx]

## Sheet: Sheet1
Patient	Age	Sex	Diagnosis	CMA Events	Size of LOH(s)	Karyotype	FISH	NGS (Variant allele fraction [VAF %])
1	56	M	Myelofibrosis	CN-LOH: 9p24.3p21.3(14326_20760511)x2 mos hmz CN-LOH: 9p21.3p21.1(20760922_28181085)x2 mos hmz CN Loss: 3q26.31(171567390_173777284)x1~2	20.7 Mb ; 7.4 Mb	46,XY[20]	N/A	JAK2 p.V617F (VAF: 79%) TNFRSF13B p.I87N (VAF: 47%)
2	77	M	Essential Thrombocytosis (ET)	CN-LOH: 9p24.3p21.1(14326_28208071)x2 mos hmz	28.2 Mb	46,XY[20]	N/A	IDH2 p.R140Q (VAF: 9.43%) JAK2 p.V617F (VAF: 43%) SRSF2 p.P95H (VAF: 17%) TET2 p.Q461* (VAF: 5.55%)
3	46	F	Myelofibrosis	CN-LOH: 9p24.3p21.1(14326_28177028)x2 mos hmz CN-LOH: 9p21.1p13.3(28215694_34098370)x2 mos hmz	28.2 Mb ; 5.9 Mb	46,XX[20]	N/A	JAK2 p.V617F (VAF: 60%)
4	45	M	MDS	CN-LOH: 4q32.1q35.2(78822339_191039443)x2 mos hmz	112.2 Mb	46,XY[20]	N/A	JAK2 p.V617F (VAF: 25%) NF1 p.S302N (VAF: 53%) SF3B1 p.R625G (VAF: 41%) TET2 p.Y1345* (VAF: 52%) CUX1 p.P1168Nfs*8 (VAF: 10%) PHF6 p.C17Mfs*5 (VAF: 4.71%)
5	76	F	CMML	CN-LOH: 4q21.22q35.2(83649829_191039443)x2 hmz CN-LOH: 9p24.3p21.3(14326_25040147)x2 mos hmz CN-LOH: 9p21.3p21.1(25040148_28186091)x2 mos hmz CN-LOH: 9p21.1p13.1(28186092_39239372)x2 mos hmz	107.4 Mb ; 25.0 Mb ; 3.1 Mb ; 11.1 Mb	46,XX[20]	N/A	JAK2 p.V617F (VAF: 88%) SRSF2 p.P96L (VAF: 43%) TET2 p.S1303Afs*69 (VAF: 95%)
6	78	F	MDS	CN-LOH: 7q11.23q36.3(75603594_159138663)x2 hmz	83.5 Mb	46,XX[20]	N/A	ASXL1 p.P808Lfs*10 (VAF: 42%) EZH2 c.2196-1G>C (VAF: 90%) PTPN11 p.Q79R (VAF: 45%) RUNX1 c.497_508+7del (VAF: 6.73%) TET2 p.W1847* (VAF: 46%)
7	75	F	Myelofibrosis	CN-LOH: 9p24.3p22.3(14326_15468633)x2 mos hmz CN-LOH: 9p22.3p13.3(15468706_34387524)x2 mos hmz	15.5 Mb ; 18.9 Mb	46,XX[20]	N/A	JAK2 p.V617F (VAF: 78%)
8	75	M	MDS	CN Gain: 5q12.3q13.2(66303158_71398049)x2~3 CN Loss: 5q12.3(65868766_66300298)x1~2 CN Gain: 5q13.2q13.3(71398418_74530657)x3 CN Gain: 5q13.3(75096560_75681806)x2~3 CN Gain: 5q13.3(74530658_75096559)x2~3 CN Loss: 5q13.3q14.2(75690122_82633950)x1~2 CN Gain: 5q14.2(82633951_82671099)x2~3 CN Loss: 5q14.2q35.1(82671100_172787322)x1~2 CN Gain: 5q35.1q35.2(172790755_173859463)x3 CN Gain: 5q35.2(17386244…	20.0 Mb	46,XY,psu dic(6;5)(5pter->5q11.2::?::6p21.3->6qter),+8[19]/46,XY[1]	nuc ish(D5S630x2,EGR1x1)[118/200], (RUNX1T1x3,RUNX1x2)[113/200]	TP53 p.Y234D (VAF: 56%)
9	53	M	AML	CN-LOH: 21q11.2q22.3(14343435_48096251)x2 mos hmz	33.8 Mb	93,XXYY,+4[3]/46,XY[17]	Normal	IDH1 p.R132C (VAF: 27%) RUNX1 p.Q264Efs*? (VAF: 57%) PHF6 p.Y124* (VAF: 61%) SUZ12 c.505+1G>A (VAF: 23%)
10	72	M	Myelofibrosis	CN-LOH: 9p24.3p24.1(14326_5969307)x2 mos hmz	6.0 Mb	46,XY[20]	N/A	JAK2 p.V617F (VAF: 67%) TP53 p.C242Afs*5 (VAF: 5.13%) U2AF1 p.Q157P (VAF: 39%) PDGFRA p.V159I (VAF: 50%) CUX1 p.R147* (VAF: 5.38%)
11	56	M	Myelofibrosis	CN-LOH: 9p24.3p11.2(14326_47204861)x2 mos hmz	47.2 Mb	46,XY[20]	N/A	JAK2 p.V617F (VAF: 87%) CBL p.N754D (VAF: 49%)
12	66	M	MDS/MPN	CN-LOH: 11p15.5p11.2(180184_47788140)x2 hmz CN-LOH: 18q12.2q23(33047750_78014582)x2 hmz	47.6 Mb ; 45.0 Mb	46,XY[20]	N/A	EZH2 p.R288* (VAF: 49%) GATA2 p.T387_E391delinsK (VAF: 47%) PTPN11 p.60V (VAF: 37%) SETBP1 p.D868N (VAF: 97%) DNMT3A p.R882H (VAF: 48%)
13	79	M	AML	CN-LOH: 10q22.1q25.1(72509080_108727129)x2 mos hmz	36.2 Mb	46,XY[20]	Normal	ASXL1 p.Q592* (VAF: 40%) IDH2 p.R140Q (VAF: 46%) SRSF2 p.P95H (VAF: 41%) PHF6 p.C28Mfs*8 (VAF: 85%) TET2 p.Q904* (VAF: 46%)
14	70	F	MDS/MPN	CN-LOH: 9p24.3p21.1(14326_30464776)x2 mos hmz	30.5 Mb	46,XX[20]	N/A	JAK2 p.V617F (VAF: 56%) SF3B1 p.K666R (VAF: 43%) DDX41 p.M1I (VAF: 48%)
15	20	M	T-ALL	CN Gain: (8)x2~3 CN-LOH: (9)x2 mos hmz	141.2 Mb	46,XX[13]	CDKN2A (-)	NOTCH1 p.P2514Rfs*4 (VAF: 26%) NOTCH1 p.L1600P (VAF: 20%)
16	67	M	AML	CN-LOH: 21q11.2q22.3(15695598_48129895)x2 hmz	32.4 Mb	46,XY[20]	N/A	DNMT3A p.R882H (VAF: 50%) IDH2 p.R140Q (VAF: 48%) RUNX1 p.L98Sfs*24 (VAF: 94%) JAK2 p.V617F (VAF: 51%) SRSF2 p.P95H (VAF: 49%)
17	75	M	AML	Loss: 3q21.3q22.1(128391789_133052381)x1~2 Loss: 5q31.1q35.3(133745634_178977650)x1~2 Loss: (7)x1~2 CN-LOH: 9p24.3p23(14326_12903066)x2 mos hmz CN-LOH: 17p13.3p13.1(1389_8286478)x2 mos hmz	12.89 Mb ; 8.29 Mb	45,X,dic(Y;18)(p11.3;p11.3),add(5)(q11.2)[cp11]/45,XY,del(3)(q12q26.1),add(5)(q13),-7[3]/46,XY[6]	nuc ish(D5S630x2,EGR1x1)[45/200], D7Z1, D7S486)x1[83/200], (GOLIM4/EGFEM1Px3,MECOMx2,LRRC34x2)(GOLIM4/EGFEM1P sep GOLIM4/EGFEM1P/MECOM sep LRRC34)x1[70/200]/(GOLIM4/EGFEM1Px3,MECOMx2,LRRC34x2)(GOLIM4/EGFEM1P sep GOLIM4/EGFEM1P/MECOM/LRRC34)x1[21/200]	ASXL1 p.E635Rfs*15 (VAF: 13%) ETV6 p.V146Sfs*63 (VAF: 23%) JAK2 p.V617F (VAF: 75%) U2AF1 p.Q157P (VAF: 47%)
18		M	AML	CN-LOH: 21q21.1q22.12(17593180_35853470)x2 mos hmz CN-LOH: 21q22.12(35853471_36103063)x2 mos hmz CN-LOH: 21q22.12(36103064_36224144)x2 mos hmz CN-LOH: 21q22.12(36224145_37431159)x2 mos hmz CN-LOH: 21q22.12q22.3(37431160_48129895)x2 mos hmz	18.3 Mb ; 0.25 Mb ; 0.12 Mb ; 1.2 Mb ; 10.7 Mb	46,XY,t(8;9)(p22;p24)?c[20]//	Normal	ASXL1 p.A627Gfs*8 (VAF: 42%) RUNX1 p.P426Qfs*? (VAF: 73%) PTPN11 p.D61Y (VAF: 25%) KMT2C p.R1279Qfs*23 (VAF: 4.32%)
19	20	F	AML	CN-LOH: 11q14.1q25(82922310_134945709)x2 mos hmz CN Gain: 11q23.3(118332913_118357325)x3	52.0 Mb	46,XX[20]	Normal	WT1 p.T382Kfs*8 (VAF: 11%) WT1 p.R374Gfs*7 (VAF: 18%)
20	69	M	Myelofibrosis	CN-LOH: 1936.33p33(49554_47656596)x2 mos hmz CN-LOH: 1p33p21.1(47657141_106663742)x2 mos hmz CN Loss: 13q13.3q21.1(38679113_56493483)x1~2	47.61 Mb ; 59.01 Mb	46,XY[20]	N/A	ASXL1 p.G646Wfs*12 (VAF: 28%) MPL p.W515A (VAF: 66%)
21	63	F	AML	CN Loss: 9q21.11q21.33(70971846_88790268)x1 CN-LOH: 13q12.13q34(25795201)115106996)x2 hmz	89.3 Mb	46,XX[20]	Normal	DNMT3A p.R882C (VAF: 49%) FLT3 p.P606_R607insKREYEYDLKWEFP (VAF: 71%)
22	51	F	Polycythemia vera (PV)	CN-LOH: 9p24.3p13.1(14326_38777298)x2 mos hmz	38.76 Mb	46,XX[20]	N/A	JAK2 p.V617F (VAF: 30%)
23	83	M	MDS	CN Loss: 4q24(105823175_106397864)x1 CN-LOH: 12p13.33p13.31(83247_8860001)x2 mos hmz CN-LOH: 12q13.2q14.1(56349167_62288780)x2 mos hmz CN-LOH: 12q14.1q24.33(62288781_133838353)x2 mos hmz	8.8 Mb ; 5.9 Mb ; 71.5 Mb	45,X,-Y[20]	N/A	RUNX1 p.S141L (VAF: 5.08%) PHF6 p.Y301* (VAF: 77%) PHF6 p.I314T (VAF: 4.91%) PHF6 p.R319* (VAF: 13%)
24	69	F	MPN	CN-LOH: 9p24.3p21.3(14326_20614991)x2 mos hmz	20.6 Mb	47,XX,+8[3]/46,XX[17]	N/A	JAK2 p.V617F (VAF: 49%)
25	66	F	Polycythemia vera (PV)	CN-LOH: 9p24.3p13.3(14326_35869953)x2 mos hmz	35.9 Mb	46,XX[20]	N/A	JAK2 p.V617F (VAF: 33%)
26	56	F	AML	CN-LOH: 13q12.11q35(20356854_115106996)x2 mos hmz	94.75 Mb	46,XX[20]	Normal	DNMT3A p.R882C (VAF: 49%) FLT3 p.D593_W603dup (VAF: 38%) NPM1 p.W288Cfs*? (VAF: 46%) TET2 p.L1212* (VAF: 49%) TET2 p.Y1255* (VAF: 49%)
27	63	F	Myelodysplastic neoplasm	CN-LOH: 4q22.1q35.2(91997582_191039443)x2 mos hmz	99.04 Mb	46,XX[20]	N/A	SF3B1 p.K700E (VAF: 22%) DNMT3A p.W860* (VAF: 27%) TET2 p.Y1245Lfs*22 (VAF: 68%)
28	71	F	Essential Thrombocytosis (ET)	CN-LOH: 14q32.13q32.33(95803335_107289356)x2 mos hmz	11.5 Mb	46,XX[20]	N/A	CALR p.L367Tfs* (VAF: 15%)
29	56	F	Polycythemia vera (PV)	CN-LOH: 9p24.3p13.3(14326_36203718)x2 mos hmz	36.2 Mb	46,XX[20]	N/A	ASXL1 p.G646Wfs*12 (VAF: 15%) DNMT3A p.R736C (VAF: 43%) IDH1 p.R132H (VAF: 41%) JAK2 p.V617F (VAF: 68%) NBN p.E658Dfs*6 (VAF: 45%)
30	78	F	MDS	CN-LOH: 7q11.23q36.3(73589034_159122659)x2 hmz	85.53 Mb	46,XX[20]	N/A	ASXL1 p.P808Lfs*10 (VAF: 46%) EZH2 c.2196-1G>C (VAF: 90%) PTPN11 p.Q79R (VAF: 47%) TET2 p.W1847* (VAF: 46%)
31	38	M	B-cell ALL	CN Gain: 1q21.1q44(145208887_249212725)x2~3 CN Loss: 5q35.2q35.3(175882256_177046240)x1~2 CN Gain: 8p23.3p22(30600_17880616)x2~3 CN Loss: 8q24.21(128786292_128982046)x1~2 CN-LOH: 9p24.1p13.1(5062826_38919047)x2 mos hmz CN Loss: 9p24.3p24.1(14326_5061562)x1~2 CN Loss: 22q11.22(22697843_23237674)x1	33.9 Mb	46,XY,+1,t(8;22)(q24.1;q11.2),add(9)(p22)x2,dic(1;14)(p11;p11.2)[cp3]/46,XY[17]	nuc ish(3'JAK2x2,5'JAK2x1)[40/200]	CDKN2A c.156_193+1del (VAF: 55%)
32	66	F	Myelofibrosis	CN-LOH: 9p24.3p13.3(14326_33870457)x2 mos hmz	33.9 Mb	47,XX,+8[6]/46,XX[14]	N/A	DNMT3A p.L738dup (VAF: 41%) JAK2 p.V617F (VAF: 84%) KMT2C p.Q968* VAF: (8.82%) PMS2 p.T728Afs*7 (VAF: 32%)
33	64	M	Polycythemia vera (PV)	CN Gain: 1q21.1q44(146074350_249212725)x2~3 CN-LOH: 9p24.3p11.2(14326_47204861)x2 mos hmz CN Loss: 18q21.2q23(51583029_78014582)x1~2	47.2 Mb	46,XY,add(1)(p36.1)[6]/46,XY,der(18)t(1;18)(q12;q21.1)[6]/46,XY,der(15)t(1;15)(q12;p11.2)[2]/46,XY[6]	N/A	ASXL1 p.T880lfs*6 (VAF: 14%) JAK2 p.V617F (VAF: 82%)
34	61	M	MDS	CN Gain: (X)x2 CN LOH: Xp21.2q22.3(29652995_107217256)x2 hmz CN LOH: Xq27.3q28(145010330_154922555)x2 hmz CN Gain: (8)x2~3	77.56 Mb ; 9.91 Mb	48,XXYc,+8[4]/47,XXYc[16]	N/A	BCOR p.K699Gfs*14 (VAF: 6.23%)
35	70	M	MDS	CN-LOH: 2p24.1p23.1(19552065_31154708) CN-LOH: 8q12.3q13.3(65828731_72260121) CN-LOH: 11q22.1q24.2(98453463_123924760) CN-LOH: 14q32.2q32.31(99664084_101893204) CN-LOH: 16q12.2q23.2(55509628_80188851) CN-LOH: 17q22q25.1(55345474_74591725) CN-LOH: 19p13.11p11(17130401_24594907) CN-LOH: 19q11q13.2(27733480_40336910) CN-LOH: 20q12q13.12(40570082_45234542) CN-LOH: 20q13.2q13.33(51902758_62954925) CN-…	11.6 Mb ; 6.4 Mb ; 25.5 Mb ; 2.2 Mb ; 24.7 Mb; 19.2 Mb ; 7.5 Mb ; 12.6 Mb ; 4.7 Mb ; 11.1 Mb ; 2.7 Mb	45,X,-Y[8]/46,XY[20]	N/A	Inconclusive
36	89	M	AML	CN Gain: (8)x2~3 CN-LOH: 9p24.3p13.3(1_34220621)x2 mos hmz CN Gain: (19)x2~3 CN Gain: (21)x2~3	34.2 Mb	N/A	N/A	SRSF2 p.P95R (VAF: 39%) SETBP1 p.D868N (VAF: 15%) TET2 p.R571Vfs*9 (VAF: 39%)
37	88	F	AML	CN-LOH: 1p36.33p13.2(49554_115167939)x2 hmz CN-LOH: 9p24.3p21.1(14326_28223556)x2 mos hmz CN-LOH: 9p21.1p13.3(28223906_33506670)x2 mos hmz CN-LOH: 9p13.3p13.2(33518282_37235170)x2 mos hmz	115.1 Mb ; 28.2 Mb ; 5.3 Mb ; 3.7 Mb	46,XX[20]	N/A	GATA2 p.L359V (VAF: 26%) JAK2 p.V617F (VAF: 85%) NRAS p.G12D (VAF: 4.53%) SF3B1 p.K666N (VAF: 45%) TET2 p.G1288D (VAF: 48%) TET2 p.Q1813Pfs*9 (VAF: 37%)
38	85	F	MDS	CN Gain: (8)x2~3 CN-LOH: 14q21.1q32.33(43421852_107289356)x2 mos hmz	63.9 Mb	47,XX,+8[7]/46,XX[13]	N/A	SF3B1 p.K700E (VAF: 19%) DNMT3A p.R882H (VAF: 23%)
39	74	F	MPN	CN-LOH: 9p24.3p22.3(14616_15513161)x2 hmz CN-LOH: 9p22.3p13.3(15513162_34256984)x2 mos hmz	15.5 Mb ; 18.7 Mb	46,XX[20]	N/A	JAK2 p.V617F (VAF: 95%)
40	75	M	MDS	CN Loss: 21q22.12(36171307_36252056)x1~2 CN-LOH: 21q22.13q22.3(38695572_48129895)x2 mos hmz	9.43 Mb	46,XY[20]	N/A	BCOR o.E1236Kfs*2 (VAF: 78%) KRAS p.A146P (VAF: 11%) KRAS p.A146T (VAF: 5.7%) U2AF1 p.S34F (VAF: 25%) WT1 p.A387Vfs*4 (VAF: 4.55%)
41	66	M	MDS	CN Loss: 3p14.2(60280743_60611316)x1 CN Gain: (8)x2~3 CN-LOH: 21q21.1q22.3(16841195_48096251)x2 mos hmz	31.26 Mb	46,XY[20]	N/A	BCOR p.E1337Kfs*32 (VAF: 40%) SRSF2 p.P95_R102del (VAF: 28%) STAG2 p.M139Afs*4 (VAF: 30%) STAG2 p.K551Nfs*8 (VAF: 11%) PHF6 p.R319* (VAF: 41%)
42	68	F	MDS	CN-LOH: 7q32.1q36.3(127988628_159138663)x2 mos hmz CN Gain: (8)x2~3	31.2 Mb	47,XX,+8[20]	N/A	ASXL1 p.G646Wfs*12 (VAF: 25%) ETV6 p.Q219Sfs*25 (VAF: 37%) GATA2 p.P385L (VAF: 38%)
43	62	F	AML	CN-LOH: 22q11.1q13.33(16052962_51224267)x2 mos hmz	35.17 Mb	46,XX[20]	Normal	DNMT3A p.R882H (VAF: 42%) IDH1 p.R132H (VAF: 41%) NPM1 p.W288Cfs*? (VAF: 43%) PTPN11 p.I282V (VAF: 4.46%) PRF1 p.C73R (VAF: 49%)
44	75	M	CML	CN gain: 1q41q44(222605116_249250621)x2~3 CN Loss: 5q15q35.3(93445448_180915260)x1~2 CN Gain: (6)x2~3 CN Loss: 7q31.2q36.3(114699163_159138663)x2~2 CN Gain (8)x2~3 CN Gain: 9p24.3q34.12(14326_133694418)x2~3 High Copy Gain: 9q34.12q34.3(133696125_141127851)x3~4 CN Gain: )13)x2~3 CN Gain(21)x2~3 CN-LOH: 21q22.12q22.3(36159252_48096251)x2 mos hmz High Copy Gain: 22q11.1q11.23(16052962_23593051)x3~4	11.94 Mb	92,XXYY,t(9;22)(q34;q11.2)x2[2]/97,sl,+6,+8,+9,+13,+21[cp3]/47~49,XY,der(9)t(9;22),-22,+idic(22)(q11.2)t(9;22)x2~4[cp2]/ 94~97,slx2[cp7]/46,XY[6]	nuc ish(ABL1,BCR)x5~6(ABL1 con BCRx4) [71/200]/(ABL1,BCR)x6~8(ABL1 con BCRx5~6) [9/200]	RUNX1 p.T128Pfs*17 (VAF: 44%) SF3B1 p.K700E (VAF: 45%)
45	66	F	MPN	CN-LOH: 9p24.3p13.3(14326_34106444)x2 hmz	34.1 Mb	46,XX[20]	N/A	JAK2 p.V617F (VAF: 93%) SRSF2 p.P95L (VAF: 41%) CUX1 p.R147* (VAF: 51%)
46	36	F	AML	CN-LOH: 1p36.33p34.3	35.6 Mb	46,XX[20]	Normal	NPM1 p.W288Cfs*? (VAF: 32%) EZH2 p.Q512Tfs*9 (VAF: 36%) NRAS p.G12D (VAF: 36%) FBXW7 p.T15_G16insP (VAF: 47%) KAT6A p.R1129* (VAF: 33%)
47	45	M	MDS	CN-LOH: 4q21.1q35.2(78598313_191154276)x2 mos hmz	112.5 Mb	46,XY[20]	N/A	JAK2 p.V617F (VAF: 18%) NF1 p.S302N (VAF: 50%) SF3B1 p.R625G (VAF: 33%) TET2 p.Y1345* (VAF: 39%) CUX1 p.P1168Nfs*8 (VAF: 4.12%)
48	74	M	Post Polycythemia Vera Myelofibrosis	CN-LOH: 9p24.3p22.2(14326_17298289)x2 mos hmz CN-LOH: 9p22.2p21.1(17298329_28218512)x2 mos hmz CN-LOH: 9p21.1p13.3(28223343_35228020)x1 mos hmz CN Loss: 12q24.31(121871114_122658746)x1~2 CN Loss: 20q11.22q13.13(34021282_49638524)x1~2	17.3 Mb ; 10.9 Mb ; 7.0 Mb	46,XY[20]	N/A	JAK2 p.V617F (VAF: 93%) TET2 p.T1093Kfs*12 (VAF: 48%)
49	81	F	MDS	CN-LOH: 17p12q12(11412940_32496436)x2 hmz CN-LOH: 19q12q13.43(29219850_59128983)x2 mos hmz	21.1 Mb ; 30.0 Mb	46,XX[20]	N/A	Inconclusive
50	70	M	Myelofibrosis	CN-LOH: 1p36.33p33(49554_47653459)x2 mos hmz CN-LOH: 1p33p21.1(47654724_106645417)x2 mos hmz	47.6 Mb ; 59.0 Mb	46,XX,del(13)(q13q21)[4]/46,XX[16]	nuc ish (D13S319/D13S25x1,D13S1825x2)[42/200]	ASXL1 p.G646Wfs*12 (VAF: 18%) MPL p.W515A (VAF: 44%)
51	78	F	AML	CN Gain: (13)x2~3 CN-LOH: 21q21.1q22.3(23161363_48096251)x2 mos hmz	24.9 Mb	47,XX,+13[19]/46,XX[1]	Normal	RUNX1 p.A338Rfs*? (VAF: 75%) SF3B1 p.K700E (VAF: 41%) WRN p.R369* (VAF: 48%) IKZF1 p.N159S (VAF: 32%)
52	43	M	Polycythemia vera (PV)	CN-LOH: 9p24.3p21.1(14326_30182909)x2 mos hmz	30.2 Mb	46,XY[20]	N/A	JAK2 p.V617F (VAF: 20%)
53	71	M	AML	CN Gain: 5p15.33p15.1(13301_16565627)x2~3 CN Gain: 5p15.1p14.3(16565881_22292443)x2~3 CN Gain: 5p14.3q11.2(22294533_51410612)x2~3 CN Gain: 5q11.2(51415798_56574452)x1~2 CN Loss: 5q23.2q35.3(125084717_180709213)x1~2 CN Loss: 6p25.2p25.1(3320346_6035130)x1~2 CN Loss: 7p13(43324527_44455565)x1~2 CN Loss: 7q11.22q11.23(71049656_72244402)x1~2 CN Loss: 7q11.23q21.3(73341591_92861400)x1~2 CN Loss: 7q22.…	11.1 Mb	47~53,XY,dic(5;8)(q11.2;p11.2),add(6)(p22),-7,+add(8)(p11.2),del(12)(p11.2),+r,+2~3mar[cp7]/47~48,sl,+dic(5;8),-add(8)(p11.2),-r,+1~3mar[cp7]/90~92,sdlx2[cp2]/46,XY[4]	nuc ish (D5S630x3~4,EGR1x1)[144/200]/ (D5S630x6~8,EGR1x2)[26/200] nuc ish (D7Z1x2,D7S486x1)[155/200]/ (D7Z1x4,D7S486x2)[7/200]	TP53 p.Y236C (VAF: 86%)
